# Supplementary material for: Correction: Carnosol Induces ROS-Mediated Beclin1-Independent Autophagy and Apoptosis in Triple Negative Breast Cancer
Source: PLoS One. 2025 Nov 26;20(11):e0337572. doi: 10.1371/journal.pone.0337572 (PMC12654894; doi:10.1371/journal.pone.0337572)
Supplement: S2 File — (XLSX) [file pone.0337572.s002.xlsx]

## Sheet: Colony Assay Carno
		Raw Data Colony Size Figure 8 Carnosol Article
	Colony 2 weeks (no treatment)	Size of the Colonies	Experiment 1	Experiment 2	Mean (1 & 2)	SD	SEM					2 weeks (no treatment)	3 weeks (vehicle)	3 weeks (carnosol 25 µM)
		Small (50-200 µm)	69.1	53.4	61.25	11.1016	7.85				% small size colonies	61.25	41.8	82.75
		Large (> 200 µm)	30.9	46.6	38.75	11.1016	7.85				% large size colonies	38.75	58.25	17.3
	Colony 3 weeks (vehicle)	Size of the Colonies	Experiment 1	Experiment 2	Mean (1 & 2)	SD	SEM
		Small (50-200 µm)	41.9	41.7	41.8	0.141421	0.1
		Large (> 200 µm)	58.1	58.4	58.25	0.212132	0.15
	Colony 3 weeks (carnosol 25 µM)	Size of the Colonies	Experiment 1	Experiment 2	Mean (1 & 2)	SD	SEM
		Small (50-200 µm)	83.8	81.7	82.75	1.48492	1.05
		Large (> 200 µm)	16.2	18.4	17.3	1.55563	1.1
